# Supplementary material for: Super-rapid race for saving lives by developing COVID-19 vaccines
Source: J Integr Bioinform. 2021 Mar 25;18(1):27–43. doi: 10.1515/jib-2021-0002 (PMC8035961; doi:10.1515/jib-2021-0002)
Supplement: Supplementary file 1 [file jib-18-20210002-s001.xlsx]

## Sheet: INDIA-VACCINE
INDIA
S.no.	Platform	Vaccine Type	Vaccine Name	Company	Partners	Clinical Stage	WebLink
Candidate vaccines in CLINICAL EVALUATION
1	DNA	DNA plasmid Vaccine	ZyCov-D	Cadila Healthcare Ltd. [Zydus] (Ahemdabad)	NA	Phase 1/2	http://ctri.nic.in/Clinicaltrials/pmaindet2.php?trialid=45306&EncHid=&userName=vaccine
2	Inactivated	Whole-Virion	Covaxin	Bharat Biotech (Hyderabad)	Indian Council of Medical Research (ICMR) - National Institute of Virology (NIV)	Phase 1/2	http://ctri.nic.in/Clinicaltrials/showallp.php?mid1=45184&EncHid=&userName=bbv152
Candidate vaccines in PRE-CLINICAL EVALUATION
1	Live Attenuated Virus	Codon Deoptimized		Codagenix	Serum Institute of India	Pre-clinical	https://www.clinicaltrialsarena.com/news/serum-institute-india-covid-19-vaccine/
2	Live Attenuated Virus	Codon Deoptimized		Indian Immunologicals Ltd	Griffith University	Pre-clinical	http://indimmune.com/images/iil-news/Covid.pdf
3	Non-replicating viral vector	Recombinant deactivated rabies virus containing S1		Bharat Biotech (Hyderabad)	Thomas Jefferson University (Philadelphia)	Pre-clinical	https://www.jefferson.edu/about/news-and-events/2020/5/bharat-jefferson-pursue-coronavirus-vaccine-candidate.html
4	Protein subunit	RBD-Protein		Mynvax (Karnataka)	Indian Institute of Sciences (IISc)	Pre-Clinical	https://covid19.iisc.ac.in/a-recombinant-subunit-vaccine-for-sars-cov-2/
5	Protein Subunit	Adjuvanted Protein Subunit (RBD)		Biological E Ltd. (Hyderabad)	Grant Provided by Billgates and Melinda foundation	Pre-Clinical	https://www.gatesfoundation.org/How-We-Work/Quick-Links/Grants-Database/Grants/2020/04/INV-016076
6	Replicating Viral Vector	Measles Vector		Cadila Healthcare Ltd. [Zydus] (Ahemdabad)	NA	Pre-Clinical	https://zyduscadila.com/public/pdf/pressrelease/Zydus_Cadila_launches_a_fast_tracked_programme_to_develop_vaccine_for_the_novel_coronavirus_2019-nCoVCOVID-19).pdf
7	Replicating Viral Vector	VSV-S	VesiculoVax	Aurobindo (Hyderabad)	NA	Pre-Clinical	https://www.siasat.com/hyderabad-based-pharma-company-may-produce-covid-vaccine-soon-1900636/
8	Replicating Viral Vector	M2-deficient single replication (M2SR) influenza vector	CoroFlu	UW–Madison/FluGen	Bharat Biotech	Pre-Clinical	http://flugen.com/uw-madison-flugen-bharat-biotech-to-develop-coroflu-a-coronavirus-vaccine/
9	RNA	Self-Amplifying RNA		Gennova	HDT Biotech Corporation (Seattle)	Pre-Clinical	https://gennova.bio/mrna-vaccines/

## Sheet: Denmark- Vaccine
Sl no	Country	Platform:Vaccine Type	Company	Partner	Clinical Stage	Website
1	Denmark	Protein Subunit: Capsid-like Particle	AdaptVac	-	Pre-clinical	https://www.adaptvac.com/
2	Denmark	Protein Subunit:Drosophila S2 insect cell expression system VLPs	ExpreS2ion	-	Pre-clinical	https://expres2ionbio.com/
3	Denmark	Protein Subunit : S protein	AJ Vaccines	-	Pre-clinical	https://ajvaccines.com/

## Sheet: Nigeria- Vaccine
Sl no	Country	Platform: Vaccine Type	Company	Partner	Clinical Stage	Website
1	Nigeria	Protein Subunit: S-Protein (Subunit) + Adjuvant, E coli based Expression	Helix Biogen Consult	Ogbomoso & Trinity Immonoefficient Laboratory, Ogbomoso, Oyo State	Pre-Clinical	https://www.helixbiogenconsult.org/

## Sheet: Argentina- Vaccine
Sl no	Country	Platform:Vaccine Type	Company	Partner	Clinical Stage	Website
1	Argentina	Protein Subunit: Protein Subunit	University of San Martin and CONICET	-	Pre-Clinical	http://www.unsam.edu.ar/institutos/ins/eng/integrantes.asp

## Sheet: Japan- Vaccine
Sl no	Country	Platform:Vaccine Type	Company	Partner	Clinical Stage	Website
1	Japan	DNA: DNA plasmid vaccine + Adjuvant	Osaka University	AnGes, Takara Bio	Phase 1/2	https://www.osaka-u.ac.jp/en
2	Japan	Protein Subunit : VLP-recombinant protein + Adjuvant	Osaka University	BIKEN, National Institutes of Biomedical Innovation	Pre-Clinical	https://www.osaka-u.ac.jp/en
3	Japan	Protein Subunit: S protein +Adjuvant	National Institute of Infectious Disease	Shionogi, UMN Pharma	Pre-Clinical	https://www.niid.go.jp/niid/en/
4	Japan	Inactivated : TBD	Osaka University	BIKEN, NIBIOHN	Pre-Clinical	https://www.osaka-u.ac.jp/en
5	Japan	Inactivated: Inactivated + alum	KM Biologics	-	Pre-Clinical	https://www.kmbiologics.com/en/
6	Japan	RNA: LNP-encapsulated mRNA	University of Tokyo	Daiichi-Sankyo	Pre-Clinical	https://www.u-tokyo.ac.jp/en/

## Sheet: Italy-Vaccine
Sl no	Country	Platform:Vaccine Type	Company	Partner	Clinical Stage	Website
1	Itlay	DNA : DNA	Takis	Applied DNA Sciences, Evvivax	Pre-Clinical	http://www.takisbiotech.it/index.php/en/
2	Itlay	Non-Replicating Viral Vector : Replication defective Simian Adenovirus (GRAd) encoding SARS-CoV-2 S	ReiThera	LEUKOCARE, Univercells	Pre-Clinical	https://www.reithera.com/
3	Itlay	Protein Subunit: OMV-based vaccine	BiOMViS Srl	Univ. of Trento	Pre-Clinical	https://www.biomvis.com/

## Sheet: UK- Vaccine
Sl no	Country	Platform:Vaccine Type	Company	Partner	Clinical Stage	Website
1	UK	Non-Replicating Viral Vector: ChAdOx1-S	University of Oxford	AstraZeneca	Phase 3	https://www.ox.ac.uk/
2	UK	RNA :LNP-nCoVsaRNA	Imperial College London	-	Phase 1	https://www.imperial.ac.uk/
3	UK	DNA : DNA plasmid vaccine RBD&N	Scancell	University of Nottingham, Nottingham Trent University	Pre-Clinical	https://www.scancell.co.uk/
4	UK	Non-Replicating Viral Vector:Sendai virus vector	ID Pharma	-	Pre-Clinical	https://www.id-hub.com/about-us/
5	UK	Non-Replicating Viral Vector: Oral Ad5 S	Stabilitech Biopharma Ltd	-	Pre-Clinical	https://www.stabilitech.com/
6	UK	Protein Subunit : OMV-based vaccine	Quadram Institute Biosciences	-	Pre-Clinical	https://quadram.ac.uk/
7	UK	Replicating Viral Vector : Avian paramyxovirus vector (APMV)	The Lancaster University	-	Pre-Clinical	https://www.lancaster.ac.uk/
8	UK	VLP : ADDomerTM multiepitope display	Imophoron Ltd	Bristol University’s Max Planck Centre	Pre-Clinical

## Sheet: Kazakhstan- Vaccine
Sl no	Country	Platform:Vaccine Type	Company	Partner	Clinical Stage	Website
1	Kazakhastan	Inactivated :Inactivated	Research Institute for Biological Safety Problems	-	Pre-Clinical	http://www.biosafety.kz/en/

## Sheet: Malayasia- Vaccine
Sl no	Country	Platform:Vaccine Type	Company	Partner	Clinical Stage	Website
1	Malaysia	Protein Subunit : Synthetic Long Peptide Vaccine candidate for S and M proteins	OncoGen	-	Pre-clinical	http://oncogenpharma.com/

## Sheet: Netherlands- Vaccine
Sl no	Country	Platform:Vaccine Type	Company	Partner	Clinical Stage	Website
1	Netherlands	Protein Subunit:Outer Membrane Vesicle (OMV)-subuni	Intravacc	Epivax	Pre-Clinical	https://www.intravacc.nl/
2	Netherlands	Protein Subunit: Outer Membrane Vesicle(OMV)-peptide	Intravacc	Epivax	Pre-Clinical	https://www.intravacc.nl/
3	Netherlands	Replicating Viral Vector: Newcastle disease virus vector (NDV-SARS-CoV-2/Spike)	intravacc	Wageningen Bioveterinary Research, Utrecht Univ.	Pre-Clinical	https://www.intravacc.nl/

[truncated: 18 more sheets: Brazil-Vaccine, Israel- Vaccine, Russia- Vaccine, Egypt- Vaccine, Sweden- Vaccines, Thailand- Vaccine, Cannada-VACCINE, USA-Vaccines, Turkey-Vaccines, CHINA, Germany and Australia-VA, S.Korea-Vaccine, France-Vaccine, Belgium-Vaccine, Finland-Vaccine, Tiwan-Vaccine, Spain-Vaccine, Slovak-Vaccine, Swiss-Vaccine]
